# Supplementary material for: A Novel Preoperative Prediction Model Based on Deep Learning to Predict Neoplasm T Staging and Grading in Patients with Upper Tract Urothelial Carcinoma
Source: J Clin Med. 2022 Sep 30;11(19):5815. doi: 10.3390/jcm11195815 (PMC9571440; doi:10.3390/jcm11195815)
Supplement: Supplementary file 1 [file jcm-11-05815-s001.zip]

Archive with 1 entries (1 files):
- jcm-1843301-supplementary.pdf
